# Supplementary material for: Anti-Tumor Effects of Statins in Pancreatic Ductal Adenocarcinoma Cells
Source: Int J Mol Sci. 2026 Mar 25;27(7):2972. doi: 10.3390/ijms27072972 (PMC13073267; doi:10.3390/ijms27072972)
Supplement: Supplementary file 1 [file ijms-27-02972-s001.zip]

Archive with 1 entries (1 files):
- ijms-4175050-supplementary.pdf
